# Supplementary material for: Evaluation of Functional Quality of Maize with Different Grain Colors and Differences in Enzymatic Properties of Anthocyanin Metabolism
Source: Foods. 2025 Feb 7;14(4):544. doi: 10.3390/foods14040544 (PMC11854767; doi:10.3390/foods14040544)
Supplement: Supplementary file 1 [file foods-14-00544-s001.zip]

Archive with 1 entries (1 files):
- foods-3411341-supplementary.pdf
